# Supplementary material for: A Qualitative Description of Resident Physicians’ Understanding of Child Maltreatment: Impacts, Recognition, and Response
Source: Int J Environ Res Public Health. 2022 Mar 11;19(6):3319. doi: 10.3390/ijerph19063319 (PMC8949331; doi:10.3390/ijerph19063319)
Supplement: Supplementary file 1 [file ijerph-19-03319-s001.zip]

Archive with 1 entries (1 files):
- ijerph-1591826-supplementary.pdf
